# Supplementary material for: Effects of dietary L-Citrulline supplementation on growth performance, meat quality, and fecal microbial composition in finishing pigs
Source: Front Microbiol. 2023 Aug 3;14:1209389. doi: 10.3389/fmicb.2023.1209389 (PMC10442155; doi:10.3389/fmicb.2023.1209389)
Supplement: Supplementary file 3 [file Supplementary_Table_2.xlsx]

## Sheet: NC vs. L-Cit
Supplementary Table 1. Difference of ASVs relative abundance in the L-Cit group and the NC group.
ASV ID	Taxonomy						Relative abundance		P value*
	Phylum	Class	Order	Family	Geneus	Species	NC	L-Cit	NC vs.L-Cit
ASV7	p__Firmicutes	c__Clostridia	o__Clostridiales	f__Clostridiaceae	g__Clostridium_sensu_stricto_1	s__	0.0180383	0.0279334	0.022452
ASV26	p__Bacteroidota	c__Bacteroidia	o__Bacteroidales	f__F082	g__F082	s__	0.00590134	0.0264004	0.0265158
ASV16	p__Firmicutes	c__Clostridia	o__Peptostreptococcales-Tissierellales	f__Peptostreptococcaceae	g__Terrisporobacter	s__	0.00918626	0.0170758	0.0171759
ASV15	p__Firmicutes	c__Clostridia	o__Clostridiales	f__Clostridiaceae	g__Clostridium_sensu_stricto_1		0.00821807	0.0126614	0.029117
ASV61	p__Bacteroidota	c__Bacteroidia	o__Bacteroidales	f__F082	g__F082	s__	0.00314085	0.0145747	0.0222034
ASV14	p__Firmicutes	c__Clostridia	o__Peptostreptococcales-Tissierellales	f__Peptostreptococcaceae	g__Romboutsia		0.00661019	0.0107423	0.0139145
ASV41	p__Firmicutes	c__Clostridia	o__Oscillospirales	f__Oscillospiraceae	g__UCG-002	s__	0.00632204	0.0100795	0.0306723
ASV10	p__Firmicutes	c__Bacilli	o__Lactobacillales	f__Lactobacillaceae	g__Lactobacillus		0	0.00562471	0.0181373
ASV190	p__Bacteroidota	c__Bacteroidia	o__Bacteroidales	f__Rikenellaceae	g__Rikenellaceae_RC9_gut_group	s__	0.00125058	0.00361918	0.00284197
ASV241	p__Bacteroidota	c__Bacteroidia	o__Bacteroidales	f__Muribaculaceae	g__CAG-873	s__	0.00131397	0.00294491	0.00500992
ASV120	p__Firmicutes	c__Clostridia	o__Peptostreptococcales-Tissierellales	f__Peptostreptococcaceae	g__Terrisporobacter	s__	0.00141194	0.00250115	0.00700687
ASV368	p__Bacteroidota	c__Bacteroidia	o__Bacteroidales	f__Muribaculaceae	g__Muribaculaceae	s__	0	0.00376902	0.0202839
ASV153	p__Bacteroidota	c__Bacteroidia	o__Bacteroidales	f__Muribaculaceae	g__Muribaculaceae	s__	0	0.00348663	0.013937
ASV151	p__Bacteroidota	c__Bacteroidia	o__Bacteroidales	f__Rikenellaceae	g__Rikenellaceae_RC9_gut_group	s__	0.000656985	0.00267404	0.0408964
ASV50	p__Bacteroidota	c__Bacteroidia	o__Bacteroidales	f__Prevotellaceae	g__Alloprevotella	s__	0	0.00291609	0.0173772
ASV46	p__Bacteroidota	c__Bacteroidia	o__Bacteroidales	f__Muribaculaceae	g__Muribaculaceae	s__	1.1526e-05	0.00272015	0.0108937
ASV348	p__Firmicutes	c__Clostridia					0.000386123	0.00159636	0.0149558
ASV66	p__Bacteroidota	c__Bacteroidia	o__Bacteroidales	f__Muribaculaceae	g__Muribaculaceae	s__	0	0.00194214	0.00624487
ASV725	p__Firmicutes	c__Bacilli	o__Bacillales	f__Bacillaceae	g__Bacillus		0	0.00186722	0.0010018
ASV370	p__Firmicutes	c__Clostridia	o__Christensenellales	f__Christensenellaceae	g__Christensenellaceae_R-7_group	s__	0.00055325	0.000962425	0.0283574
ASV69	p__Bacteroidota	c__Bacteroidia	o__Bacteroidales	f__Muribaculaceae	g__Muribaculaceae	s__	0	0.00146957	0.0185429
ASV299	p__Bacteroidota	c__Bacteroidia	o__Bacteroidales	f__Bacteroidaceae	g__Bacteroides		0	0.00141194	0.0200757
ASV991	p__Firmicutes	c__Bacilli	o__Bacillales	f__Bacillaceae	g__Bacillus		0	0.00133702	0.0104995
ASV142	p__Bacteroidota	c__Bacteroidia	o__Bacteroidales	f__Muribaculaceae	g__Muribaculaceae	s__	0	0.00125634	0.0396142
ASV410	p__Bacteroidota	c__Bacteroidia	o__Bacteroidales	f__Muribaculaceae	g__Muribaculaceae	s__	0	0.00123905	0.00593697
ASV73	p__Bacteroidota	c__Bacteroidia	o__Bacteroidales	f__Muribaculaceae	g__Muribaculaceae	s__	0	0.00119295	0.0197664
ASV186	p__Bacteroidota	c__Bacteroidia	o__Bacteroidales	f__Rikenellaceae	g__Alistipes	s__	0	0.00118718	0.015335
ASV109	p__Firmicutes	c__Bacilli	o__Lactobacillales	f__Lactobacillaceae	g__Lactobacillus	s__Lactobacillus_intestinalis	0	0.00116413	0.0385759
ASV811	p__Bacteroidota	c__Bacteroidia	o__Bacteroidales	f__Muribaculaceae	g__Muribaculaceae		0	0.0011065	0.013904
ASV173	p__Bacteroidota	c__Bacteroidia	o__Bacteroidales	f__Muribaculaceae	g__Muribaculaceae	s__	0	0.00107769	0.0108178
ASV99	p__Bacteroidota	c__Bacteroidia	o__Bacteroidales	f__Muribaculaceae	g__Muribaculaceae	s__	0	0.00107192	0.00543103
ASV444	p__Firmicutes	c__Clostridia	o__Lachnospirales	f__Lachnospiraceae			0	0.000979714	0.0488187
ASV52	p__Bacteroidota	c__Bacteroidia	o__Bacteroidales	f__Muribaculaceae	g__Muribaculaceae	s__	0	0.000968188	0.0309492
ASV533	p__Firmicutes	c__Clostridia	o__Christensenellales	f__Christensenellaceae	g__Christensenellaceae_R-7_group	s__	0.000184417	0.000772245	0.0149198
ASV791	p__Campilobacterota	c__Campylobacteria	o__Campylobacterales	f__Helicobacteraceae	g__Helicobacter		0	0.000950899	0.0124469
ASV103	p__Bacteroidota	c__Bacteroidia	o__Bacteroidales	f__Muribaculaceae	g__Muribaculaceae	s__	0	0.000835638	0.00998467
ASV669	p__Bacteroidota	c__Bacteroidia	o__Bacteroidales	f__Muribaculaceae	g__Muribaculaceae	s__	0	0.000835638	0.0155196
ASV817	p__Bacteroidota	c__Bacteroidia	o__Bacteroidales	f__Prevotellaceae	g__Prevotellaceae_UCG-003	s__	0.000184417	0.00062817	0.0329592
ASV38	p__Bacteroidota	c__Bacteroidia	o__Bacteroidales	f__Muribaculaceae	g__Muribaculaceae	s__	0	0.000812586	0.0177905
ASV45	p__Bacteroidota	c__Bacteroidia	o__Bacteroidales	f__Muribaculaceae	g__Muribaculaceae	s__	0	0.000812586	0.0349983
ASV58	p__Bacteroidota	c__Bacteroidia	o__Bacteroidales	f__Rikenellaceae	g__Alistipes	s__	0	0.000778008	0.00874102
ASV459	p__Bacteroidota	c__Bacteroidia	o__Bacteroidales	f__Muribaculaceae	g__Muribaculaceae	s__	0	0.000778008	0.0249944
ASV637	p__Proteobacteria	c__Alphaproteobacteria	o__Sphingomonadales	f__Sphingomonadaceae	g__Sphingomonas		0	0.000778008	0.0139053
ASV82	p__Bacteroidota	c__Bacteroidia	o__Bacteroidales	f__Muribaculaceae	g__Muribaculaceae	s__	0	0.000772245	0.00729382
ASV522	p__Bacteroidota	c__Bacteroidia	o__Bacteroidales	f__Tannerellaceae	g__Parabacteroides		0	0.000708852	0.0153225
ASV660	p__Bacteroidota	c__Bacteroidia	o__Bacteroidales	f__Prevotellaceae	g__Prevotella	s__	0	0.0006858	0.0226078
ASV629	p__Bacteroidota	c__Bacteroidia	o__Bacteroidales	f__Rikenellaceae	g__Alistipes	s__	0	0.000674274	0.0208811
ASV968	p__Firmicutes	c__Clostridia	o__Lachnospirales	f__Lachnospiraceae			9.79713e-05	0.00049562	0.00160089
ASV656	p__Bacteroidota	c__Bacteroidia	o__Bacteroidales	f__Rikenellaceae	g__Alistipes	s__	0	0.000593591	0.0301266
ASV597	p__Bacteroidota	c__Bacteroidia	o__Bacteroidales	f__Bacteroidaceae	g__Bacteroides	s__Bacteroides_caecimuris	0	0.000582065	0.0466436
ASV180	p__Bacteroidota	c__Bacteroidia	o__Bacteroidales	f__Muribaculaceae	g__Muribaculaceae	s__	0	0.000501383	0.0164495
ASV332	p__Bacteroidota	c__Bacteroidia	o__Bacteroidales	f__Muribaculaceae	g__Muribaculaceae	s__	0	0.000478331	0.00685787
ASV36	p__Bacteroidota	c__Bacteroidia	o__Bacteroidales	f__Bacteroidaceae	g__Bacteroides		0	0.000472568	0.0338818
ASV630	p__Firmicutes	c__Clostridia	o__Peptostreptococcales-Tissierellales	f__Anaerovoracaceae	g__Family_XIII_AD3011_group	s__	0.000161365	0.000311203	0.00872052
ASV268	p__Bacteroidota	c__Bacteroidia	o__Bacteroidales	f__Tannerellaceae	g__Parabacteroides		0	0.000397649	0.0203256
ASV166	p__Bacteroidota	c__Bacteroidia	o__Bacteroidales	f__Muribaculaceae	g__Muribaculaceae	s__	0	0.000391886	0.0167499
ASV133	p__Bacteroidota	c__Bacteroidia	o__Bacteroidales	f__Muribaculaceae	g__Muribaculaceae	s__	0	0.000391886	0.00903837
ASV217	p__Bacteroidota	c__Bacteroidia	o__Bacteroidales	f__Muribaculaceae	g__Muribaculaceae	s__	0	0.000374596	0.00842423
ASV128	p__Campilobacterota	c__Campylobacteria	o__Campylobacterales	f__Helicobacteraceae	g__Helicobacter		0	0.00030544	0.0302471
ASV507	p__Bacteroidota	c__Bacteroidia	o__Bacteroidales	f__Muribaculaceae	g__Muribaculaceae	s__	0	0.000299677	0.04239
ASV150	p__Desulfobacterota	c__Desulfovibrionia	o__Desulfovibrionales	f__Desulfovibrionaceae	g__	s__	0	0.000282388	0.0171854
ASV473	p__Bacteroidota	c__Bacteroidia	o__Bacteroidales	f__Muribaculaceae	g__Muribaculaceae	s__	0	0.000259336	0.0340316
ASV154	p__Desulfobacterota	c__Desulfovibrionia	o__Desulfovibrionales	f__Desulfovibrionaceae	g__Desulfovibrio	s__	0	0.00024781	0.0191294
ASV759	p__Bacteroidota	c__Bacteroidia	o__Bacteroidales	f__Muribaculaceae	g__Muribaculaceae	s__	0	0.000242047	0.0361618
ASV529	p__Bacteroidota	c__Bacteroidia	o__Bacteroidales	f__Muribaculaceae	g__Muribaculaceae	s__	0	0.000224758	0.0410563
ASV911	p__Firmicutes	c__Clostridia	o__Lachnospirales	f__Lachnospiraceae	g__Frisingicoccus	s__	3.45782e-05	0.00019018	0.0462701
ASV512	p__Firmicutes	c__Clostridia	o__Oscillospirales	f__Oscillospiraceae			0	0.000201706	0.0106567
ASV72	p__Bacteroidota	c__Bacteroidia	o__Bacteroidales	f__Rikenellaceae			0	0.000184417	0.0153153
ASV349	p__Bacteroidota	c__Bacteroidia	o__Bacteroidales	f__Bacteroidaceae	g__Bacteroides		0	0.000184417	0.0282099
ASV500	p__Firmicutes	c__Clostridia	o__Lachnospirales	f__Lachnospiraceae	g__Lachnospiraceae_NK4A136_group		0	0.000178654	0.0277058
ASV790	p__Firmicutes	c__Clostridia	o__Oscillospirales	f__Oscillospiraceae			0	0.000172891	0.0382147
ASV763	p__Proteobacteria	c__Gammaproteobacteria	o__Burkholderiales	f__Sutterellaceae	g__Parasutterella	s__	0	0.000172891	0.0146006
ASV712	p__Firmicutes	c__Clostridia	o__Oscillospirales	f__Oscillospiraceae			0	0.000167128	0.0404246
ASV834	p__Actinobacteriota	c__Coriobacteriia	o__Coriobacteriales	f__Eggerthellaceae	g__Enterorhabdus		0	0.000155602	0.0363909
ASV236	p__Firmicutes	c__Clostridia	o__Oscillospirales	f__Ruminococcaceae	g__Anaerotruncus	s__	0	8.64454e-05	0.00994374
ASV1	p__Firmicutes	c__Clostridia	o__Christensenellales	f__Christensenellaceae	g__	s__	0.0419087	0.021911	0.0389181
ASV6	p__Spirochaetota	c__Spirochaetia	o__Spirochaetales	f__Spirochaetaceae	g__Treponema	s__Treponema_bryantii	0.0396669	0	0.012231
ASV43	p__Bacteroidota	c__Bacteroidia	o__Bacteroidales	f__Rikenellaceae	g__dgA-11_gut_group	s__	0.00952052	0.00338866	0.00472321
ASV56	p__Firmicutes	c__Bacilli	o__Lactobacillales	f__Streptococcaceae	g__Streptococcus		0.00851199	0.0027893	0.0435218
ASV63	p__Spirochaetota	c__Spirochaetia	o__Spirochaetales	f__Spirochaetaceae	g__Treponema	s__	0.00560742	0.00254726	0.0113527
ASV28	p__Firmicutes	c__Bacilli	o__Lactobacillales	f__Lactobacillaceae	g__Lactobacillus		0.00602812	0.00134855	0.00851692
ASV100	p__Bacteroidota	c__Bacteroidia	o__Bacteroidales	f__Paludibacteraceae	g__	s__	0.00588981	0.00122752	0.00410141
ASV87	p__Firmicutes	c__Negativicutes	o__Acidaminococcales	f__Acidaminococcaceae	g__Phascolarctobacterium	s__	0.00520977	0.00182112	0.00148934
ASV55	p__Firmicutes	c__Clostridia	o__Peptostreptococcales-Tissierellales	f__Anaerovoracaceae	g__Family_XIII_AD3011_group	s__	0.00438566	0.002432	0.00299364
ASV90	p__Bacteroidota	c__Bacteroidia	o__Bacteroidales	f__Prevotellaceae	g__Prevotella	s__	0.00522706	0.00122176	0.0115229
ASV65	p__Firmicutes	c__Clostridia	o__Lachnospirales	f__Lachnospiraceae	g__Lachnospiraceae_XPB1014_group	s__	0.00455855	0.00188451	3.07804e-05
ASV106	p__Bacteroidota	c__Bacteroidia	o__Bacteroidales	f__Rikenellaceae	g__Rikenellaceae_RC9_gut_group	s__	0.00410327	0.0014177	0.0002137
ASV95	p__Firmicutes	c__Clostridia	o__Lachnospirales	f__Lachnospiraceae			0.00417243	0.00127363	0.0496065
ASV96	p__Bacteroidota	c__Bacteroidia	o__Bacteroidales	f__Rikenellaceae	g__Rikenellaceae_RC9_gut_group	s__wallaby_gut	0.0035385	0.0016828	0.012055
ASV125	p__Firmicutes	c__Clostridia	o__Oscillospirales	f__Oscillospiraceae	g__UCG-005	s__	0.00316966	0.00184993	0.0262197
ASV146	p__Bacteroidota	c__Bacteroidia	o__Bacteroidales	f__Prevotellaceae	g__Prevotella		0.00398225	0.000985477	0.00808754
ASV136	p__Bacteroidota	c__Bacteroidia	o__Bacteroidales	f__Muribaculaceae	g__Muribaculaceae	s__	0.00363647	0.00113532	9.51876e-05
ASV115	p__Firmicutes	c__Bacilli	o__RF39	f__RF39	g__RF39	s__	0.00341747	0.000973951	0.0046594
ASV124	p__Firmicutes	c__Clostridia	o__Oscillospirales	f__Oscillospiraceae	g__NK4A214_group	s__	0.00296219	0.00133702	0.00746268
ASV174	p__Bacteroidota	c__Bacteroidia	o__Bacteroidales	f__Prevotellaceae	g__Prevotellaceae_UCG-004	s__	0.0031178	0.0011065	0.00211524
ASV152	p__Desulfobacterota	c__Desulfovibrionia	o__Desulfovibrionales	f__Desulfovibrionaceae	g__Desulfovibrio	s__bacterium	0.00291033	0.00109497	0.00249044
ASV187	p__Bacteroidota	c__Bacteroidia	o__Bacteroidales	f__Bacteroidales_RF16_group	g__Bacteroidales_RF16_group	s__	0.00251844	0.001216	0.0132455
ASV189	p__Firmicutes	c__Clostridia	o__Oscillospirales	f__UCG-010	g__UCG-010	s__	0.00235131	0.00107769	0.00915833
ASV169	p__Bacteroidota	c__Bacteroidia	o__Bacteroidales	f__Prevotellaceae	g__Prevotellaceae_NK3B31_group	s__	0.00246657	0.000714615	0.0299846
ASV188	p__Bacteroidota	c__Bacteroidia	o__Bacteroidales	f__Rikenellaceae	g__dgA-11_gut_group	s__	0.00240318	0.000714615	0.000860438
ASV202	p__Firmicutes	c__Clostridia	o__Lachnospirales	f__Lachnospiraceae			0.00239165	0.000633932	0.0098134
ASV212	p__Bacteroidota	c__Bacteroidia	o__Bacteroidales	f__Rikenellaceae	g__Rikenellaceae_RC9_gut_group	s__	0.00207469	0.000824113	0.000523824
ASV81	p__Firmicutes	c__Clostridia	o__Christensenellales	f__Christensenellaceae			0.00225911	0.000518672	0.0300428
ASV218	p__Bacteroidota	c__Bacteroidia	o__Bacteroidales	f__Rikenellaceae	g__Rikenellaceae_RC9_gut_group	s__	0.0018384	0.000939373	0.0440289
ASV193	p__Firmicutes	c__Negativicutes	o__Acidaminococcales	f__Acidaminococcaceae	g__Phascolarctobacterium	s__	0.00209774	0.000507146	7.25446e-06
ASV181	p__Bacteroidota	c__Bacteroidia	o__Bacteroidales	f__Muribaculaceae	g__Muribaculaceae	s__	0.00202858	0.000449516	0.01861
ASV226	p__Bacteroidota	c__Bacteroidia	o__Bacteroidales	f__Rikenellaceae	g__Rikenellaceae_RC9_gut_group	s__	0.00201706	0.000461042	0.00383983
ASV207	p__Firmicutes	c__Clostridia	o__Oscillospirales	f__Oscillospiraceae			0.00181535	0.000582066	6.55736e-05
ASV148	p__Bacteroidota	c__Bacteroidia	o__Bacteroidales	f__Muribaculaceae	g__Muribaculaceae	s__	0.00188451	0.000409175	0.0012584
ASV305	p__Bacteroidota	c__Bacteroidia	o__Bacteroidales	f__Rikenellaceae	g__Rikenellaceae_RC9_gut_group	s__	0.00176349	0.000518672	0.0041172
ASV246	p__Bacteroidota	c__Bacteroidia	o__Bacteroidales	f__Rikenellaceae	g__Rikenellaceae_RC9_gut_group	s__	0.00165975	0.000472568	0.000630044
ASV339	p__Firmicutes	c__Clostridia	o__Lachnospirales	f__Lachnospiraceae			0.00135431	0.000760719	0.0122672
ASV117	p__Spirochaetota	c__Spirochaetia	o__Spirochaetales	f__Spirochaetaceae	g__Treponema		0.00180959	0.00030544	0.0148455
ASV170	p__Firmicutes	c__Clostridia	o__Oscillospirales	f__Oscillospiraceae	g__Oscillibacter		0.00138889	0.000674274	0.00325771
ASV278	p__Bacteroidota	c__Bacteroidia	o__Bacteroidales	f__Prevotellaceae	g__Prevotella	s__Prevotella_copri	0.00166551	0.000328492	0.00210286
ASV247	p__Bacteroidota	c__Bacteroidia	o__Bacteroidales	f__Prevotellaceae	g__Prevotella		0.00178654	0.000178654	0.00109662
ASV232	p__Bacteroidota	c__Bacteroidia	o__Bacteroidales	f__Rikenellaceae	g__Rikenellaceae_RC9_gut_group	s__	0.00159636	0.000340018	0.0268674
ASV238	p__Firmicutes	c__Bacilli	o__Lactobacillales	f__Lactobacillaceae	g__Lactobacillus		0.00193061	0	0.0373222
ASV413	p__Firmicutes	c__Clostridia	o__Lachnospirales	f__Lachnospiraceae			0.00123329	0.000622407	0.030478
ASV322	p__Bacteroidota	c__Bacteroidia	o__Bacteroidales	f__Muribaculaceae	g__Muribaculaceae	s__	0.00142347	0.000397648	6.86828e-05
ASV266	p__Bacteroidota	c__Bacteroidia	o__Bacteroidales	f__Paludibacteraceae	g__	s__	0.00140618	0.000409175	0.0196379
ASV111	p__Firmicutes	c__Clostridia	o__Clostridia_UCG-014	f__Clostridia_UCG-014	g__Clostridia_UCG-014	s__	0.00180959	0	0.0258409
ASV237	p__Bacteroidota	c__Bacteroidia	o__Bacteroidales	f__Prevotellaceae	g__Prevotellaceae_UCG-003	s__	0.00175196	5.76302e-05	0.000394348
ASV314	p__Bacteroidota	c__Bacteroidia	o__Bacteroidales	f__Prevotellaceae	g__Prevotellaceae_NK3B31_group	s__	0.00122176	0.000535961	0.028379
ASV279	p__Firmicutes	c__Clostridia	o__Christensenellales	f__Christensenellaceae	g__Christensenellaceae_R-7_group	s__	0.00103158	0.000714615	0.0235777
ASV286	p__Bacteroidota	c__Bacteroidia	o__Bacteroidales	f__Prevotellaceae	g__Prevotellaceae_UCG-003	s__	0.00125058	0.000386123	0.0349024
ASV373	p__Bacteroidota	c__Bacteroidia	o__Bacteroidales	f__Rikenellaceae	g__Rikenellaceae_RC9_gut_group	s__	0.00121023	0.00038036	0.00268701
ASV389	p__Bacteroidota	c__Bacteroidia	o__Bacteroidales	f__Prevotellaceae	g__Prevotellaceae_UCG-004	s__	0.00131973	0.000167128	0.00535916
ASV401	p__Bacteroidota	c__Bacteroidia	o__Bacteroidales	f__Rikenellaceae	g__Rikenellaceae_RC9_gut_group	s__	0.00114108	0.000322729	0.00120039
ASV350	p__Bacteroidota	c__Bacteroidia	o__Bacteroidales	f__Prevotellaceae	g__Prevotellaceae_NK3B31_group	s__	0.00116989	0.000288151	0.0265005
ASV422	p__Bacteroidota	c__Bacteroidia	o__Bacteroidales	f__Rikenellaceae	g__Rikenellaceae_RC9_gut_group	s__	0.00130821	0.000144076	0.00405749
ASV354	p__Bacteroidota	c__Bacteroidia	o__Bacteroidales	f__Bacteroidales_RF16_group	g__Bacteroidales_RF16_group	s__	0.00119295	0.000236284	0.00837396
ASV550	p__Bacteroidota	c__Bacteroidia	o__Bacteroidales	f__Muribaculaceae	g__Muribaculaceae	s__	0.00111226	0.00030544	0.0109735
ASV378	p__Bacteroidota	c__Bacteroidia	o__Bacteroidales	f__Prevotellaceae	g__Prevotellaceae_NK3B31_group	s__	0.00141194	0	0.0335899
ASV161	p__Spirochaetota	c__Spirochaetia	o__Spirochaetales	f__Spirochaetaceae	g__Treponema	s__	0.00116989	0.000230521	0.0219572
ASV307	p__Bacteroidota	c__Bacteroidia	o__Bacteroidales	f__Prevotellaceae	g__Prevotella	s__	0.00130821	9.22083e-05	0.0345542
ASV285	p__Bacteroidota	c__Bacteroidia	o__Bacteroidales	f__Bacteroidaceae	g__Bacteroides	s__Mogibacterium_sp.	0.00129092	8.64452e-05	0.0024097
ASV243	p__Bacteroidota	c__Bacteroidia	o__Bacteroidales	f__Muribaculaceae	g__Muribaculaceae	s__	0.00100853	0.00036307	0.00539802
ASV395	p__Bacteroidota	c__Bacteroidia	o__Bacteroidales	f__Prevotellaceae	g__Prevotella	s__Prevotella_copri	0.00109497	0.000149838	0.00294241
ASV878	p__Bacteroidota	c__Bacteroidia	o__Bacteroidales	f__Prevotellaceae	g__Prevotellaceae_UCG-003	s__	0.00123329	0	0.0286519
ASV352	p__Bacteroidota	c__Bacteroidia	o__Bacteroidales	f__Bacteroidaceae	g__Bacteroides		0.00100853	0.000218995	0.0360461
ASV449	p__Bacteroidota	c__Bacteroidia	o__Bacteroidales	f__Rikenellaceae	g__Rikenellaceae_RC9_gut_group	s__	0.000858691	0.000322729	0.0144443
ASV433	p__Bacteroidota	c__Bacteroidia	o__Bacteroidales	f__Rikenellaceae	g__Rikenellaceae_RC9_gut_group	s__	0.00104887	9.79713e-05	0.00518148
ASV483	p__Proteobacteria	c__Gammaproteobacteria	o__Burkholderiales	f__Oxalobacteraceae	g__Oxalobacter	s__Oxalobacter_formigenes	0.000829875	0.000311204	0.00349856
ASV359	p__Bacteroidota	c__Bacteroidia	o__Bacteroidales	f__Prevotellaceae	g__Prevotellaceae_UCG-003	s__	0.000956662	8.06823e-05	0.00374594
ASV434	p__Spirochaetota	c__Spirochaetia	o__Spirochaetales	f__Spirochaetaceae	g__Treponema		0.000841402	0.000178654	0.034341
ASV467	p__Bacteroidota	c__Bacteroidia	o__Bacteroidales	f__Prevotellaceae	g__Prevotellaceae_NK3B31_group	s__	0.000945136	4.03412e-05	0.0136265
ASV645	p__Firmicutes	c__Clostridia	o__Oscillospirales	f__Oscillospiraceae	g__UCG-005	s__	0.000956662	0	0.0266128
ASV301	p__Bacteroidota	c__Bacteroidia	o__Bacteroidales	f__Muribaculaceae	g__Muribaculaceae	s__	0.000950899	0	0.0138742
ASV505	p__Bacteroidota	c__Bacteroidia	o__Bacteroidales	f__Prevotellaceae	g__Prevotella		0.000939373	0	0.00547821
ASV549	p__Bacteroidota	c__Bacteroidia	o__Bacteroidales	f__Bacteroidaceae	g__Bacteroides		0.000927847	0	0.0399079
ASV377	p__Bacteroidota	c__Bacteroidia	o__Bacteroidales	f__Tannerellaceae	g__Parabacteroides	s__	0.000691563	0.000224758	0.0307332
ASV397	p__Bacteroidota	c__Bacteroidia	o__Bacteroidales	f__Prevotellaceae	g__Prevotella	s__	0.00087598	0	0.00546323
ASV574	p__Bacteroidota	c__Bacteroidia	o__Bacteroidales	f__Prevotellaceae	g__Prevotellaceae_NK3B31_group	s__	0.000870217	0	0.0201473
ASV446	p__Firmicutes	c__Clostridia	o__Lachnospirales	f__Lachnospiraceae	g__Coprococcus	s__Coprococcus_comes	0.000587828	0.000270862	0.00956068
ASV400	p__Firmicutes	c__Bacilli	o__Erysipelotrichales	f__Erysipelotrichaceae	g__	s__	0.000559013	0.000270862	0.00853033
ASV625	p__Bacteroidota	c__Bacteroidia	o__Bacteroidales	f__Rikenellaceae	g__Rikenellaceae_RC9_gut_group	s__	0.000535961	0.000259336	0.0367811
ASV571	p__Firmicutes	c__Clostridia	o__Oscillospirales	f__Eubacterium_coprostanoligenes_group	g__Eubacterium_coprostanoligenes_group	s__	0.00061088	0.000144076	0.0418065
ASV463	p__Spirochaetota	c__Spirochaetia	o__Spirochaetales	f__Spirochaetaceae	g__Treponema		0.0006858	6.33933e-05	0.000722342
ASV341	p__Firmicutes	c__Clostridia	o__Oscillospirales	f__Eubacterium_coprostanoligenes_group	g__Eubacterium_coprostanoligenes_group	s__	0.000616644	0.00013255	0.00308579
ASV649	p__Firmicutes	c__Clostridia	o__Oscillospirales	f__UCG-010	g__UCG-010	s__	0.000587829	0.000155602	0.00674314
ASV490	p__Bacteroidota	c__Bacteroidia	o__Bacteroidales	f__Prevotellaceae			0.000668511	6.91563e-05	0.00721562
ASV441	p__Bacteroidota	c__Bacteroidia	o__Bacteroidales	f__Rikenellaceae	g__Rikenellaceae_RC9_gut_group	s__	0.000720378	0	0.0338857
ASV623	p__Bacteroidota	c__Bacteroidia	o__Bacteroidales	f__Prevotellaceae	g__Prevotellaceae_NK3B31_group	s__	0.000680037	2.30522e-05	5.68703e-05
ASV631	p__Bacteroidota	c__Bacteroidia	o__Bacteroidales	f__Prevotellaceae	g__Prevotellaceae_UCG-003	s__	0.000628169	5.76303e-05	0.00257759
ASV475	p__Firmicutes	c__Clostridia	o__Clostridia_vadinBB60_group	f__Clostridia_vadinBB60_group	g__Clostridia_vadinBB60_group		0.000461042	0.000218995	0.00898006
ASV560	p__Firmicutes	c__Clostridia	o__Lachnospirales	f__Lachnospiraceae	g__Agathobacter		0.000541724	9.22083e-05	0.000707314
ASV685	p__Bacteroidota	c__Bacteroidia	o__Bacteroidales	f__Prevotellaceae			0.000616644	1.7289e-05	0.0135995
ASV767	p__Bacteroidota	c__Bacteroidia	o__Bacteroidales	f__Prevotellaceae	g__Alloprevotella	s__	0.000530198	6.91562e-05	0.0010318
ASV519	p__Bacteroidota	c__Bacteroidia	o__Bacteroidales	f__Prevotellaceae	g__Prevotellaceae_NK3B31_group	s__	0.000547487	0	0.0167022
ASV742	p__Firmicutes	c__Clostridia	o__Oscillospirales	f__Oscillospiraceae	g__Oscillibacter	s__	0.000374596	0.000172891	0.0041533
ASV443	p__Bacteroidota	c__Bacteroidia	o__Bacteroidales	f__Prevotellaceae	g__Alloprevotella	s__	0.000507146	3.45782e-05	0.0214051
ASV729	p__Firmicutes	c__Bacilli	o__Erysipelotrichales	f__Erysipelotrichaceae	g__Solobacterium	s__	0.000374597	0.000155602	0.0385737
ASV493	p__Firmicutes	c__Clostridia	o__Oscillospirales	f__Oscillospiraceae			0.000380359	0.000149839	0.0271216
ASV584	p__Firmicutes	c__Clostridia	o__Oscillospirales	f__Oscillospiraceae	g__NK4A214_group	s__	0.000478331	5.1867e-05	2.19815e-05
ASV734	p__Firmicutes	c__Clostridia	o__Oscillospirales	f__Oscillospiraceae	g__Colidextribacter		0.000403412	0.00011526	0.0199864
ASV317	p__Bacteroidota	c__Bacteroidia	o__Bacteroidales	f__Muribaculaceae	g__Muribaculaceae	s__	0.000518672	0	0.0283145
ASV824	p__Firmicutes	c__Negativicutes	o__Veillonellales-Selenomonadales	f__Selenomonadaceae	g__Anaerovibrio	s__Anaerovibrio_sp.	0.000386123	0.000121024	0.00387188
ASV760	p__Fibrobacterota	c__Fibrobacteria	o__Fibrobacterales	f__Fibrobacteraceae	g__Fibrobacter	s__Fibrobacter_intestinalis	0.000455279	4.61042e-05	0.0425229
ASV598	p__Firmicutes	c__Clostridia	o__Lachnospirales	f__Lachnospiraceae	g__Coprococcus		0.000449516	4.61043e-05	0.00370722
ASV640	p__Bacteroidota	c__Bacteroidia	o__Bacteroidales	f__Prevotellaceae	g__Prevotellaceae_NK3B31_group	s__	0.000449516	4.61042e-05	0.0191861
ASV813	p__Bacteroidota	c__Bacteroidia	o__Bacteroidales	f__Prevotellaceae			0.000368834	0.000121023	0.0132696
ASV420	p__Spirochaetota	c__Spirochaetia	o__Spirochaetales	f__Spirochaetaceae	g__Treponema	s__Treponema_succinifaciens	0.000368834	0.000121023	0.0236656
ASV480	p__Bacteroidota	c__Bacteroidia	o__Bacteroidales	f__Prevotellaceae	g__Alloprevotella	s__	0.00043799	4.61043e-05	0.0212028
ASV950	p__Firmicutes	c__Clostridia	o__Lachnospirales	f__Lachnospiraceae	g__Lachnoclostridium		0.000334255	0.000121024	0.0204716
ASV963	p__Firmicutes	c__Bacilli	o__Erysipelotrichales	f__Erysipelatoclostridiaceae	g__UCG-004	s__	0.000340018	0.00011526	0.0150504
ASV921	p__Bacteroidota	c__Bacteroidia	o__Bacteroidales	f__Rikenellaceae	g__Rikenellaceae_RC9_gut_group	s__	0.000449516	0	0.014855
ASV846	p__Firmicutes	c__Clostridia	o__Lachnospirales	f__Lachnospiraceae			0.000340019	8.64455e-05	0.000896008
ASV909	p__Firmicutes	c__Clostridia	o__Oscillospirales	f__Oscillospiraceae	g__Oscillibacter	s__	0.000386123	4.03412e-05	0.000110258
ASV920	p__Fibrobacterota	c__Fibrobacteria	o__Fibrobacterales	f__Fibrobacteraceae	g__Fibrobacter	s__Fibrobacter_intestinalis	0.000357308	5.76303e-05	0.00571885
ASV849	p__Bacteroidota	c__Bacteroidia	o__Bacteroidales	f__Prevotellaceae	g__	s__	0.00038036	1.1526e-05	0.0102676
ASV417	p__Firmicutes	c__Clostridia	o__Clostridiales	f__Clostridiaceae	g__Clostridium_sensu_stricto_1		0.000374597	0	0.025379
ASV793	p__Firmicutes	c__Clostridia	o__Oscillospirales	f__Oscillospiraceae			0.000282388	8.06823e-05	0.0201855
ASV486	p__Spirochaetota	c__Spirochaetia	o__Spirochaetales	f__Spirochaetaceae	g__Treponema		0.00030544	2.30521e-05	0.031635
ASV787	p__Firmicutes	c__Clostridia	o__Peptostreptococcales-Tissierellales	f__Anaerovoracaceae	g__Family_XIII_UCG-001	s__	0.000253573	5.76303e-05	0.0057323
ASV858	p__Bacteroidota	c__Bacteroidia	o__Bacteroidales	f__Porphyromonadaceae	g__Porphyromonas		0.000282388	5.76302e-06	0.00741498
ASV288	p__Proteobacteria	c__Gammaproteobacteria	o__Aeromonadales	f__Succinivibrionaceae	g__Succinivibrio	s__	0.000236284	1.1526e-05	2.78426e-05
ASV783	p__Bacteroidota	c__Bacteroidia	o__Bacteroidales	f__Prevotellaceae	g__Alloprevotella	s__	0.000149839	1.7289e-05	0.0385707
ASV541	p__Firmicutes	c__Clostridia	o__Oscillospirales	f__Oscillospiraceae			0.000126787	3.45782e-05	0.0338396
Increased ASVs are shown in red while decreased ASVs are shown in green
*P values were calculated using independent Samples t Test . P values < 0.05 were considered statistically significant
